# Supplementary material for: Ultrasensitive Nanophotonic Random Spectrometer with Microfluidic Channels as a Sensor for Biological Applications
Source: Nanomaterials (Basel). 2022 Dec 24;13(1):81. doi: 10.3390/nano13010081 (PMC9824005; doi:10.3390/nano13010081)
Supplement: Supplementary file 1 [file nanomaterials-13-00081-s001.zip]

Archive with 1 entries (1 files):
- nanomaterials-2102233-supplementary.pdf
